# Supplementary material for: A ligand-centered framework for γδ T cell activation in colorectal cancer revealed by single-cell and transformer-based perturbation
Source: Front Immunol. 2026 Jan 13;16:1715827. doi: 10.3389/fimmu.2025.1715827 (PMC12835328; doi:10.3389/fimmu.2025.1715827)
Supplement: Supplementary file 7 [file Table1.xlsx]

## Sheet: Sheet1
	DEG (scanpy implemented rank sum)	SCENIC	NicheNet (Building)	Geneformer	NicheNet (Inference)
Input (from publisher)	Install Scanpy if you use Python, or Seurat if you use R	List of TFs “hs_hgnc_curated_tfs.txt,” motifs “motifs-v10nr_clust-nr.hgnc-m0.001-o0.0.tbl,” and the motif ranking databases “hg38_500bp_up_100bp_down_full_tx_v10_clust.genes_vs_motifs.rankings.feather” used for the pipeline were obtained from https://resources.aertslab.org/cistarget/, http://github.com/aertslab/pySCENIC/blob/master/resources/hs_hgnc_curated_tfs.txt, and https://resources.aertslab…	The integrated ligand-receptor pairs, signaling network, and gene regulatory networks (prefix 21122021) were obtained from the package’s repository. https://zenodo.org/records/7074291	Geneformer pretrained model https://huggingface.co/ctheodoris/Geneformer/tree/main/	The integrated ligand-receptor pairs, signaling network, and gene regulatory networks (prefix 21122021) were obtained from the package’s repository. https://zenodo.org/records/7074291 AND ligand_target_matrix if go without customized GRN/ligand receptor pairs
Input (from user)	labeled scRNA-seq data	scRNA-seq count matrix, with attributes "Gene" (row), "CellID", "nGene", "nUMI" (column)	TF-target pairs melt from SCENIC output #2	labeled scRNA-seq data, Geneformer will ask you which label in the metadata (observation) defines states	ligand_target_matrix if go with customized GRN/ligand receptor pairs List of differentially expressed genes (upregulated only in our study), or list of perturbation targets calculated using DEG or geneformer
Output	the log2FC and FDR of every gene's differential expression between two groups user defined	SCENIC output 2 things step by step: 1. Inferred TF-target pairs that have not going through the lookup of motif enrichment yet (adj.csv if following SCENIC'S tutorial) 2. The regulons that passed the enrichment filter, or in other words, the motif of TF and the collection of their target genes that this TF's motif is indeed enriched in these genes' TSS (reg.csv if following SCENIC's tutorial) ou…	ligand_target_matrix with customized GRN/ligand receptor pairs	cosine shifts towards goal state after perturbing each genes in the initial state cells	ligands ranked by their AUROC/AUPR/other metrics
Tutorial for reference	https://scanpy.readthedocs.io/en/stable/generated/scanpy.tl.rank_genes_groups.html	https://pyscenic.readthedocs.io/en/latest/tutorial.html	https://github.com/saeyslab/nichenetr/blob/master/vignettes/model_construction.md	https://huggingface.co/ctheodoris/Geneformer/blob/main/examples/in_silico_perturbation.ipynb	https://github.com/saeyslab/nichenetr/blob/master/vignettes/seurat_steps.md
